# Supplementary material for: Pilot Investigation on p75ICD Expression in Laryngeal Squamous Cell Carcinoma
Source: Cancers (Basel). 2022 May 25;14(11):2622. doi: 10.3390/cancers14112622 (PMC9179539; doi:10.3390/cancers14112622)
Supplement: Supplementary file 1 [file cancers-14-02622-s001.zip]

Archive with 2 entries (2 files):
- cancers-1704557-Figure S4-original-images.pdf
- cancers-1704557-supplementary.pdf
